# Supplementary material for: LGL-1 and the RhoGAP protein PAC-1 redundantly polarize the C. elegans embryonic epidermis
Source: bioRxiv. 2026 Mar 16:2025.09.05.674236. Preprint. [Version 3] doi: 10.1101/2025.09.05.674236 (PMC13015541; doi:10.1101/2025.09.05.674236)
Supplement: Supplement 2 — • Supplemental File S1. DNA sequence files of CRISPR alleles generated in this manuscript. [file media-2.zip]

Archive with 18 entries (12 files):
- Supplementary File 1- CRISPR maps/
- Supplementary File 1- CRISPR maps/AFD-1/
- Supplementary File 1- CRISPR maps/AFD-1/afd-1(mib34) design.dna
- Supplementary File 1- CRISPR maps/AFD-1/afd-1(mib34).dna
- Supplementary File 1- CRISPR maps/DLG-1/
- Supplementary File 1- CRISPR maps/DLG-1/dlg-1 eGFP with dlg-1(mib128) design.dna
- Supplementary File 1- CRISPR maps/DLG-1/dlg-1(mib128).dna
- Supplementary File 1- CRISPR maps/HMP-1/
- Supplementary File 1- CRISPR maps/HMP-1/HMP-1(mib386) and (mib387) design.dna
- Supplementary File 1- CRISPR maps/HMP-1/HMP-1(mib386) and (mib387).dna
- Supplementary File 1- CRISPR maps/LGL-1/
- Supplementary File 1- CRISPR maps/LGL-1/lgl-1(mib201).dna
- Supplementary File 1- CRISPR maps/LGL-1/lgl-1(mib44) and (mib201) design.dna
- Supplementary File 1- CRISPR maps/LGL-1/lgl-1(mib44) design.dna
- Supplementary File 1- CRISPR maps/PAC-1/
- Supplementary File 1- CRISPR maps/PAC-1/pac-1 with (mib269) and (mib296) design.dna
- Supplementary File 1- CRISPR maps/PAC-1/pac-1(mib269).dna
- Supplementary File 1- CRISPR maps/PAC-1/pac-1(mib296).dna
