# Supplementary material for: LGL-1 and the RhoGAP protein PAC-1 redundantly polarize the C. elegans embryonic epidermis
Source: bioRxiv. 2026 Mar 16:2025.09.05.674236. Preprint. [Version 3] doi: 10.1101/2025.09.05.674236 (PMC13015541; doi:10.1101/2025.09.05.674236)
Supplement: Supplement 3 [file media-3.xlsx]

## Sheet: Fig 1B
20250321
PD1074								BOX919 lgl-1(null)								BOX907 pac-1(null)								BOX1221 - pac-1(null); lgl-1(null)/+
emrbyo	dead	alive	total	% alive	%dead			emrbyo	dead	alive	total	% alive	%dead			emrbyo	dead	alive	total	% alive	%dead			emrbyo	dead	alive	total	% alive	%dead
2	0	164	166	98.7952	1.20482			0	0	127	127	100	0			8	0	131	139	94.2446	5.7554			45	5	53	103	51.4563	48.5437
2	0	63	65	96.9231	3.07692			0	0	148	148	100	0			9	0	105	114	92.1053	7.89474			38	3	66	107	61.6822	38.3178
0	0	144	144	100	0			1	0	113	114	99.1228	0.877193			10	0	130	140	92.8571	7.14286			24	7	66	97	68.0412	31.9588
0	0	122	122	100	0			1	0	121	122	99.1803	0.819672			16	0	117	133	87.9699	12.0301			23	3	73	99	73.7374	26.2626
2	0	46	48	95.8333	4.16667			0	0	123	123	100	0			5	0	115	120	95.8333	4.16667			15	3	37	55	67.2727	32.7273
0	0	96	96	100	0			0	0	105	105	100	0			8	0	142	150	94.6667	5.33333			47	7	73	127	57.4803	42.5197
1	0	131	132	99.2424	0.757576			0	0	118	118	100	0			1	0	42	43	97.6744	2.32558			15	0	23	38	60.5263	39.4737
1	0	98	99	98.9899	1.0101			0	0	51	51	100	0			7	0	52	59	88.1356	11.8644			40	9	54	103	52.4272	47.5728
1	0	128	129	99.2248	0.775194			0	0	140	140	100	0			5	0	94	99	94.9495	5.05051			40	11	89	140	63.5714	36.4286
1	0	121	122	99.1803	0.819672			0	0	128	128	100	0			9	0	121	130	93.0769	6.92308			38	6	53	97	54.6392	45.3608
0	0	113	113	100	0			0	0	102	102	100	0			11	0	101	112	90.1786	9.82143			65	5	56	126	44.4444	55.5556
1	0	118	119	99.1597	0.840336			0	0	113	113	100	0			3	0	104	107	97.1963	2.80374			53	3	69	125	55.2	44.8
0	0	116	116	100	0			0	0	99	99	100	0			5	1	112	118	94.9153	5.08475			47	2	49	98	50	50
0	0	92	92	100	0			1	0	113	114	99.1228	0.877193			14	0	108	122	88.5246	11.4754			59	7	53	119	44.5378	55.4622
0	0	120	120	100	0			0	0	122	122	100	0			4	0	80	84	95.2381	4.7619			39	3	31	73	42.4658	57.5342
		total	1683							total	1726							total	1670					34	1	54	89	60.6742	39.3258
																								32	5	39	76	51.3158	48.6842
								BOX919 + pac-1 RNAi								BOX907 + lgl-1 RNAi								43	7	74	124	59.6774	40.3226
								emrbyo	dead	alive	total	% alive	%dead			emrbyo	dead	alive	total	% alive	%dead			25	10	41	76	53.9474	46.0526
								32	19	7	58	12.069	87.931			31	5	4	40	10	90			35	2	35	72	48.6111	51.3889
								25	22	8	55	14.5455	85.4545			100	3	4	107	3.73832	96.2617					total	1944
								38	10	0	48	0	100			74	3	4	81	4.93827	95.0617
								61	2	0	63	0	100			72	1	0	73	0	100
								51	3	1	55	1.81818	98.1818			60	0	1	61	1.63934	98.3607
								36	8	2	46	4.34783	95.6522			98	1	1	100	1	99
								54	9	7	70	10	90			82	0	2	84	2.38095	97.619
								30	4	5	39	12.8205	87.1795			76	2	2	80	2.5	97.5
								18	20	5	43	11.6279	88.3721			119	0	0	119	0	100
								25	0	0	25	0	100			121	0	0	121	0	100
								39	8	3	50	6	94			33	0	0	33	0	100
								39	0	0	39	0	100			29	0	0	29	0	100
								34	3	3	40	7.5	92.5					total	928
								20	0	1	21	4.7619	95.2381
								57	0	4	61	6.55738	93.4426
										total	713

## Sheet: Fig 1C
	pac-1(null); lgl-1(null)	%	pac-1(RNAi); lgl-1(null)	%	pac-1(null); lgl-1(RNAi)	%
1.5 fold	7	12.2807	11	16.1765	1	2.17391
2 fold	42	73.6842	56	82.3529	41	89.1304
3 fold	8	14.0351	1	1.47059	4	8.69565
total	57		68		46

## Sheet: Fig 2B
frequency of defects
protein	strain	normal	defect	total	%affected		DLG-1	GAPS	SPREAD	GAPS in
DLG-1	BOX940	1	26	27	96.2963			20	26	76.9231
AFD-1	BOX943	2	19	21	90.4762
HMR-1	BOX940	2	25	27	92.5926

## Sheet: Fig 2D
control													pac-1(RNAi); lgl-1(null)
embryo 20250122_emb__									average				embryo 20250122_BOX1077_emb_2_
membrane length	47	34	29	38	32	37	45	66					membrane length		15	34	22	24	29	18	20	20	22	25
DLG-1 length	9	15	10	28	13	12	15	11					DLG-1 length		13	17	18	23	24	17	19	19	18	7
% that DLG-1 covers	24.3243	44.1176	34.4828	73.6842	40.625	32.4324	33.3333	16.6667	37.4583				% that DLG-1 covers		86.6667	50	81.8182	95.8333	82.7586	94.4444	95	95	81.8182	28	79.1339
embryo 20250122_emb_1													embryo 20250122_BOX1077_emb_5_
membrane length	32	32	36	33	45	35	40	34	36				membrane length		41	33	45	37	33	27
DLG-1 length	14	12	14	10	13	9	9	9	10				DLG-1 length		26	28	41	26	20	15
% that DLG-1 covers	43.75	37.5	38.8889	30.303	28.8889	25.7143	22.5	26.4706	27.7778	31.3104			% that DLG-1 covers		63.4146	84.8485	91.1111	70.2703	60.6061	55.5556	70.9677
embryo 20250122_emb_3													embryo 20250122_BOX1077_emb_9_
membrane length	57	47	50	33	33	33	38						membrane length		21	41	31	35	31	42	50	40
DLG-1 length	11	11	10	10	10	10	10						DLG-1 length		21	37	24	27	22	28	40	30
% that DLG-1 covers	19.2982	23.4043	20	30.303	30.303	30.303	26.3158	25.7039					% that DLG-1 covers		100	90.2439	77.4194	77.1429	70.9677	66.6667	80	75	79.6801
embryo 20250122_emb_5													embryo 20250122_BOX1077_emb_1_
membrane length	37	62	46	35	43	41	53	57	51				membrane length		32	32	20	20	13	30	36
DLG-1 length	16	19	13	9	11	14	14	12	9				DLG-1 length		30	30	13	17	9	17	25
% that DLG-1 covers	43.2432	30.6452	28.2609	25.7143	25.5814	34.1463	26.4151	21.0526	17.6471	28.0785			% that DLG-1 covers		93.75	93.75	65	85	69.2308	56.6667	69.4444	76.1203
embryo 2041023_emb_2													embryo 20241024_BOX1077_emb__
membrane length	43	37	43	30	25	32	40	41					membrane length		40	33	48	41	26
DLG-1 length	15	8	12	7	8	12	11	12					DLG-1 length		13	32	39	32	23
% that DLG-1 covers	34.8837	21.6216	27.907	23.3333	32	37.5	27.5	29.2683	29.2517				% that DLG-1 covers		32.5	96.9697	81.25	78.0488	88.4615	75.446
embryo 2041023_emb_3													embryo 20241024_BOX1077_emb_2_
membrane length	39	33	28	37									membrane length		33	35	33	30	43
DLG-1 length	13	15	10	10									DLG-1 length		22	26	28	20	32
% that DLG-1 covers	33.3333	45.4545	35.7143	27.027	35.3823								% that DLG-1 covers		66.6667	74.2857	84.8485	66.6667	74.4186	73.3772
embryo 2041023_emb_4													embryo 20251118_BOX1077_emb_1_
membrane length	45	50	47	43	40	48							membrane length		27	43	35	25	30	37
DLG-1 length	10	18	15	12	13	10							DLG-1 length		22	24	31	14	24	31
% that DLG-1 covers	22.2222	36	31.9149	27.907	32.5	20.8333	28.5629						% that DLG-1 covers		81.4815	55.814	88.5714	56	80	83.7838	74.2751
embryo 2041023_emb_6													embryo 20251118_BOX1077_emb_19_
membrane length	37	27	40	40	39	40	43						membrane length		37	17	32	33	24	40	31
DLG-1 length	8	11	11	9	9	10	11						DLG-1 length		25	13	24	20	14	24	24
% that DLG-1 covers	21.6216	40.7407	27.5	22.5	23.0769	25	25.5814	26.5744					% that DLG-1 covers		67.5676	76.4706	75	60.6061	58.3333	60	77.4194	67.9138
													embryo 20250122_BOX1077_emb_4_
													membrane length		33	25	25	26	26	22	27
													DLG-1 length		19	21	20	21	20	18	9
													% that DLG-1 covers		57.5758	84	80	80.7692	76.9231	81.8182	33.3333	70.6314

## Sheet: Fig 2G
Junction quantifications
normal	11
spread	12
round	22

## Sheet: Fig 2H
PE97 (hmp-1(fe4))							PE97 + pac-1 RNAi							PE97 + lgl-1 RNAi
embryo	dead	alive	total	% alive			embryo	dead	alive	total	% alive			embryo	dead	alive	total	% alive
10	0	20	30	66.6667			79	11	7	97	7.21649			34	9	20	63	31.746
10	5	13	28	46.4286			27	3	2	32	6.25			10	2	2	14	14.2857
19	4	9	32	28.125			57	11	16	84	19.0476			5	2	4	11	36.3636
27	2	29	58	50			30	7	9	46	19.5652			32	5	21	58	36.2069
6	2	7	15	46.6667			24	5	4	33	12.1212			8	2	7	17	41.1765
24	4	31	59	52.5424			18	0	2	20	10			27	16	30	73	41.0959
14	3	24	41	58.5366			12	0	1	13	7.69231			15	6	17	38	44.7368
12	3	28	43	65.1163			18	0	0	18	0			13	3	16	32	50
28	12	28	68	41.1765			13	0	2	15	13.3333			7	6	29	42	69.0476
5	0	11	16	68.75			19	0	2	21	9.52381			8	0	4	12	33.3333
8	0	2	10	20			9	0	3	12	25			10	0	1	11	9.09091
9	0	7	16	43.75			9	0	1	10	10			8	4	12	24	50
12	0	7	19	36.8421			18	0	2	20	10			10	1	11	22	50
8	0	7	15	46.6667			12	0	1	13	7.69231					total	417
13	0	4	17	23.5294			18	0	0	18	0
10	0	6	16	37.5			9	0	3	12	25
9	0	12	21	57.1429			13	0	2	15	13.3333
2	0	8	10	80			19	0	2	21	9.52381
		total	514						total	500

## Sheet: Fig 3B
mislocalised DLG-1
no aPKC mislocalisation
9
aPKC more lateral ONLY
4
aPKC around DLG-1 ring ONLY
10
aPKC both more lateral and around DLG-1
6

## Sheet: Fig 3E
membrane tortuosity
		WT								PAC-1 RNAi
20250122		outline	junction to junction	outline/junction to junction				20250122		outline	junction to junction	outline/junction to junction
BOX1076_emb__		1468.56	1450.56	1.01241				BOX1077_PAC-1_emb_1_		694.858	638.132	1.08889
BOX1076_emb_1_		988.633	972.936	1.01613				BOX1077_PAC-1_emb_2_		1375.76	1335.15	1.03041
BOX1076_emb_3_		918.87	888.512	1.03417				BOX1077_PAC-1_emb_5_		1277.35	1212.52	1.05347
BOX1076_emb_5_		997.142	938.401	1.0626				BOX1077_PAC-1_emb_7_		641.154	595.835	1.07606
								BOX1077_PAC-1_emb_9_		867.754	809.509	1.07195
20241024
1076_PAC-1_emb_2_		1532.96	1490.46	1.02852				20241024
1076_PAC-1_emb_3_		948.439	926.531	1.02365				1077_PAC-1_emb__		1291.88	1221.27	1.05781
1076_PAC-1_emb_4_		669.5	648.504	1.03238				1077_PAC-1_emb_1_		638.792	597.589	1.06895
1076_PAC-1_emb_5_		881.009	863.453	1.02033				1077_PAC-1_emb_2_		1271.78	1216.17	1.04572
1076_PAC-1_emb_6_		1053.33	1023.16	1.02949

## Sheet: Fig 3F
memebrane lenghts
APICAL
control			pixel																	pac-1(RNAi); lgl-1(null)			pixel
			distance	no. of cells	size/cell	um	(17.46 pixels = 1 um)																distance	no. of cells	size/cell	um
20250122																				20250122
BOX1076_emb__			1468.56	15	97.9038	5.60732														BOX1077_PAC-1_emb_1_			694.858	10	69.4858	3.97971
BOX1076_emb_1_			988.633	10	98.8633	5.66227														BOX1077_PAC-1_emb_2_			1375.76	15	91.7171	5.25299
BOX1076_emb_3_			918.87	10	91.887	5.26271														BOX1077_PAC-1_emb_5_			1277.35	14	91.2395	5.22563
BOX1076_emb_5_			997.142	12	83.0952	4.75917														BOX1077_PAC-1_emb_7_			641.154	7	91.5934	5.2459
																				BOX1077_PAC-1_emb_9_			867.754	9	96.4171	5.52217
20241024
1076_PAC-1_emb_2_			1532.96	15	102.198	5.85324														20241024
1076_PAC-1_emb_3_			948.439	10	94.8439	5.43207														1077_PAC-1_emb__			1291.88	15	86.125	4.9327
1076_PAC-1_emb_4_			669.5	8	83.6875	4.7931														1077_PAC-1_emb_1_			638.792	7	91.256	5.22658
1076_PAC-1_emb_5_			881.009	9	97.8899	5.60652														1077_PAC-1_emb_2_			1271.78	15	84.785	4.85596
1076_PAC-1_emb_6_			1053.33	12	87.7778	5.02737
LATERAL
20250122																pixel	average	um		20250122															pixel	average	um
BOX1076_emb__			47	34	38	32	37	45	66	51	33	18	16				37.9091	2.1712		BOX1077_PAC-1_emb_1_			32	32	20	20	13	30	36	21	10	25				23.9	1.36884
BOX1076_emb_1_			32	32	36	33	45	35	40	34	36						35.8889	2.05549		BOX1077_PAC-1_emb_2_			15	34	22	24	29	18	20	20	22	25	31	31		24.25	1.38889
BOX1076_emb_3_			57	47	50	33	33	33	38	45	45						42.3333	2.42459		BOX1077_PAC-1_emb_5_			41	33	45	37	33	27	29	18	14	17	34	25		29.4167	1.6848
BOX1076_emb_5_			37	62	46	35	43	41	53	57	51	54	35				46.7273	2.67625		BOX1077_PAC-1_emb_7_			17	30	28	29	24									25.6	1.46621
																				BOX1077_PAC-1_emb_9_			39	31	33	30	43	48	27	37						36	2.06186
20241024
1076_PAC-1_emb_2_			43	37	43	30	25	32	40	41	32	32	43	30	31	25	34.5714	1.98004		20241024
1076_PAC-1_emb_3_			39	33	28	37	18	26	25	28							29.25	1.67526		1077_PAC-1_emb__			40	33	48	41	26	26	23	32	38	31	32	32	31	33.3077	1.90766
1076_PAC-1_emb_4_			45	50	47	43	40	48	53								46.5714	2.66732		1077_PAC-1_emb_1_			29	28	16	29	36	30								28	1.60367
1076_PAC-1_emb_5_			35	39	38	27	24	34	42	22							32.625	1.86856		1077_PAC-1_emb_2_			33	35	33	30	43	32	26	28	30	30	31	49	30	33.0769	1.89444
1076_PAC-1_emb_6_			37	27	40	40	39	40	43	38	49	15	20	16	19		32.5385	1.8636
BASAL
			pixel																					pixel
20250122			distance	no. of cells	size/cell	um														20250122				distance	no. of cells	size/cell	um
BOX1076_emb__			1391.44	15	92.7624	5.31285														BOX1077_PAC-1_emb_1_				639.527	10	63.9527	3.66281
BOX1076_emb_1_			851.061	10	85.1061	4.87435														BOX1077_PAC-1_emb_2_				1295.69	15	86.3794	4.94727
BOX1076_emb_3_			811.288	10	81.1288	4.64655														BOX1077_PAC-1_emb_5_				1167.33	14	83.381	4.77554
BOX1076_emb_5_			902.253	12	75.1878	4.30629														BOX1077_PAC-1_emb_7_				588.783	7	84.1119	4.8174
																				BOX1077_PAC-1_emb_9_				730.633	9	81.1814	4.64957
20241024
1076_PAC-1_emb_2_			1416.6	15	94.44	5.40893														20241024
1076_PAC-1_emb_3_			876.46	10	87.646	5.01982														1077_PAC-1_emb__				1173.75	15	78.25	4.48167
1076_PAC-1_emb_4_			609.915	8	76.2394	4.36652														1077_PAC-1_emb_1_				568.007	7	81.1439	4.64741
1076_PAC-1_emb_5_			806.077	9	89.5641	5.12967														1077_PAC-1_emb_2_				1157.59	15	77.1727	4.41997
1076_PAC-1_emb_6_			1027.09	12	85.5904	4.90209

## Sheet: Fig 4A
PD1074 on EV						PD on CDC-42
alive	dead	embryo	total	% alive		alive	dead	embryo	total	%A
48	0	0	48	100		62	0	34	96	64.5833
58	0	0	58	100		144	0	18	162	88.8889
84	0	3	87	96.5517		126	0	25	151	83.4437
57	0	0	57	100		119	0	25	144	82.6389
48	0	0	48	100		127	0	16	143	88.8112
58	0	0	58	100		19	0	2	21	90.4762
43	0	0	43	100		170	0	21	191	89.0052
60	0	2	62	96.7742		130	0	30	160	81.25
65	0	0	65	100				total	1068
		total	526
pac-1(null); lgl-1::GFP/lgl-1(mib201)
EV						CDC-42 RNAi
E	D	A	total	%alive		E	D	A	total	%alive
77		56	133	42.1053		52		47	99	47.4747
82		76	158	48.1013		73		75	148	50.6757
65		74	139	53.2374		78		94	172	54.6512
78		80	158	50.6329		69		79	148	53.3784
45		76	121	62.8099		59		103	162	63.5802
73		63	136	46.3235		73		73	146	50
85		84	169	49.7041		51		79	130	60.7692
42		29	71	40.8451		55		71	126	56.3492
96		97	193	50.2591		83		79	162	48.7654
83		67	150	44.6667		22		35	57	61.4035
34		24	58	41.3793		90		66	156	42.3077
82		92	174	52.8736		44		77	121	63.6364
		total	1660					total	1627

[truncated: 9 more sheets: Fig 4B, Fig 4C, Fig 4E, Fig 4G, Fig 4H, Fig S2D, Fig S2E, Fig S3C, Fig S3F]
